# Supplementary material for: A modified weighted log-rank test for confirmatory trials with a high proportion of treatment switching
Source: PLoS One. 2021 Nov 15;16(11):e0259178. doi: 10.1371/journal.pone.0259178 (PMC8592474; doi:10.1371/journal.pone.0259178)
Supplement: S1 Data — (ZIP) [file pone.0259178.s002.zip]

Archive with 54 entries (52 files):
- R code for PLOS ONE/
- __MACOSX/._R code for PLOS ONE
- R code for PLOS ONE/.Rhistory
- __MACOSX/R code for PLOS ONE/._.Rhistory
- R code for PLOS ONE/Figure 12.R
- __MACOSX/R code for PLOS ONE/._Figure 12.R
- R code for PLOS ONE/Figure 4.R
- __MACOSX/R code for PLOS ONE/._Figure 4.R
- R code for PLOS ONE/.DS_Store
- __MACOSX/R code for PLOS ONE/._.DS_Store
- R code for PLOS ONE/Figure 11.R
- __MACOSX/R code for PLOS ONE/._Figure 11.R
- R code for PLOS ONE/Figure 7.R
- __MACOSX/R code for PLOS ONE/._Figure 7.R
- R code for PLOS ONE/Figure 9.R
- __MACOSX/R code for PLOS ONE/._Figure 9.R
- R code for PLOS ONE/Figure 3.R
- __MACOSX/R code for PLOS ONE/._Figure 3.R
- R code for PLOS ONE/Figure 10.R
- __MACOSX/R code for PLOS ONE/._Figure 10.R
- R code for PLOS ONE/Figure 6.R
- __MACOSX/R code for PLOS ONE/._Figure 6.R
- R code for PLOS ONE/Figure 2.R
- __MACOSX/R code for PLOS ONE/._Figure 2.R
- R code for PLOS ONE/Figure 8.R
- __MACOSX/R code for PLOS ONE/._Figure 8.R
- R code for PLOS ONE/Functions/
- __MACOSX/R code for PLOS ONE/._Functions
- R code for PLOS ONE/Figure 13.R
- __MACOSX/R code for PLOS ONE/._Figure 13.R
- R code for PLOS ONE/Figure 5.R
- __MACOSX/R code for PLOS ONE/._Figure 5.R
- R code for PLOS ONE/Functions/prop_switch.R
- __MACOSX/R code for PLOS ONE/Functions/._prop_switch.R
- R code for PLOS ONE/Functions/sim_crossover_delay.R
- __MACOSX/R code for PLOS ONE/Functions/._sim_crossover_delay.R
- R code for PLOS ONE/Functions/MC_exp_prog_crossover_median.R
- __MACOSX/R code for PLOS ONE/Functions/._MC_exp_prog_crossover_median.R
- R code for PLOS ONE/Functions/sim_exp_crossover.R
- __MACOSX/R code for PLOS ONE/Functions/._sim_exp_crossover.R
- R code for PLOS ONE/Functions/MC_delay_crossover_median.R
- __MACOSX/R code for PLOS ONE/Functions/._MC_delay_crossover_median.R
- R code for PLOS ONE/Functions/MC_exp_prog_crossover.R
- __MACOSX/R code for PLOS ONE/Functions/._MC_exp_prog_crossover.R
- R code for PLOS ONE/Functions/MC_delay_crossover.R
- __MACOSX/R code for PLOS ONE/Functions/._MC_delay_crossover.R
- R code for PLOS ONE/Functions/get_risk_table.R
- __MACOSX/R code for PLOS ONE/Functions/._get_risk_table.R
- R code for PLOS ONE/Functions/calculate_weights.R
- __MACOSX/R code for PLOS ONE/Functions/._calculate_weights.R
- R code for PLOS ONE/Functions/calculate_zs.R
- __MACOSX/R code for PLOS ONE/Functions/._calculate_zs.R
- R code for PLOS ONE/Functions/hr_fun.R
- __MACOSX/R code for PLOS ONE/Functions/._hr_fun.R
