# Supplementary material for: A modified weighted log-rank test for confirmatory trials with a high proportion of treatment switching
Source: PLoS One. 2021 Nov 15;16(11):e0259178. doi: 10.1371/journal.pone.0259178 (PMC8592474; doi:10.1371/journal.pone.0259178)
Supplement: S1 Data — (ZIP) [file pone.0259178.s002.zip › R code for PLOS ONE/Figure 4.R]

library(data.table)
library(tidyr)
library(dplyr)
library(ggplot2)
library(gridExtra)
library(grid)

setwd("~/Dropbox/Research/2019/A modified weighted log-rank test for confirmatory trials with a high proportion of treatment switching/R code for PLOS ONE")

m0PFS = 2
m0OS = 10
m1OS = 15
m0P = - ((m0PFS*m0OS)/(m0PFS - m0OS))
  

lambda0P = log(2)/m0P
lambda0PFS = log(2)/m0PFS
lambda0OS = log(2)/m0OS
lambda1OS = log(2)/m1OS

p = 0.5

t = seq(0, by = 0.01, 25)

Snp1 = exp(-(lambda0P + lambda0OS)*t)
Sps1 = ((p*lambda0P) / (lambda0P + lambda0OS - lambda1OS)) * (exp(-lambda1OS*t) - exp(-(lambda0P + lambda0OS)*t))
Spns1 = (1 - p) * (exp(-lambda0OS*t) - exp(-(lambda0P + lambda0OS)*t))

df = data.table(Group = c(rep("Non-progressed",length(t)),rep("Progressed and switched",length(t)),rep("Progressed and non-switched",length(t))),
                surv = c(Snp1,Sps1,Spns1),
                time = c(t,t,t))


plot1 <- ggplot(df,aes(x = time, y = surv, color = Group)) +
  geom_line(size = 1) +
  scale_x_continuous("Time (months)") +
  labs(y = "Survival probability", color = "", title = "A)") +
  theme_light() +
  theme(text = element_text(size = 16),
        legend.position = c(0.6,0.9),
        legend.text = element_text(face = "italic"),
        legend.background = element_rect(fill="transparent"),
        legend.key = element_rect(fill="transparent"))

p = 0

Snp2 = exp(-(lambda0P + lambda0OS)*t)
Sps2 = ((p*lambda0P) / (lambda0P + lambda0OS - lambda1OS)) * (exp(-lambda1OS*t) - exp(-(lambda0P + lambda0OS)*t))
Spns2 = (1 - p) * (exp(-lambda0OS*t) - exp(-(lambda0P + lambda0OS)*t))


S0 = Snp1 + Sps1 + Spns1
S0ph = Snp2 + Sps2 + Spns2
S1 = exp(-lambda1OS*t)

df1 = data.table(Group = c(rep("Control Arm",length(t)),rep("Control Arm (PH)",length(t)),rep("Experimental Arm",length(t))),
                surv = c(S0,S0ph,S1),
                time = c(t,t,t))

df1$Group = factor(df1$Group,levels = c("Experimental Arm","Control Arm","Control Arm (PH)"), labels = c("Experimental Arm","Control Arm","Control Arm (PH)"),ordered = TRUE)


plot2 <- ggplot(df1,aes(x = time, y = surv, color = Group)) +
  geom_line(size = 1) +
  scale_x_continuous("Time (months)") +
  scale_color_manual(values=c("#B79F00", "#00BFC4", "#F564E3")) +
  labs(y = "Survival probability", color = "", title = "B)") +
  theme_light() +
  theme(text = element_text(size = 16),
        legend.position = c(0.75,0.9),
        legend.text = element_text(face = "italic"),
        legend.background = element_rect(fill="transparent"),
        legend.key = element_rect(fill="transparent"))

scenarios = grid.arrange(plot1, plot2,
                         nrow = 1, ncol = 2)
class(scenarios) <- c("scenarios", class(scenarios))
