# Supplementary material for: A modified weighted log-rank test for confirmatory trials with a high proportion of treatment switching
Source: PLoS One. 2021 Nov 15;16(11):e0259178. doi: 10.1371/journal.pone.0259178 (PMC8592474; doi:10.1371/journal.pone.0259178)
Supplement: S1 Data — (ZIP) [file pone.0259178.s002.zip › R code for PLOS ONE/Figure 11.R]

library(data.table)
library(survival)
library(tidyverse)
library(gridExtra)
library(scales)

setwd("~/Dropbox/Research/2019/A modified weighted log-rank test for confirmatory trials with a high proportion of treatment switching/R code for PLOS ONE/Functions")

source("calculate_weights.R")
source("calculate_zs.R")
source("get_risk_table.R")
source("hr_fun.R")
source("MC_delay_crossover.R")
source("MC_exp_prog_crossover.R")
source("prop_switch.R")
source("sim_crossover_delay.R")
source("sim_exp_crossover.R")
source("MC_exp_prog_crossover_median.R")

setwd("~/Dropbox/Research/2019/A modified weighted log-rank test for confirmatory trials with a high proportion of treatment switching/R code for PLOS ONE")

n_c = 139
n_e = 277
median_c = 10
median_e = 15
medianPFS = 1
median_prog <- -(medianPFS*median_c)/(medianPFS-median_c)
end_event = 221
rec_period = 12
rec_power = 1
p_t = seq(0,by=0.1,1)
p_a = seq(0,by=0.1,1)
alpha = 0.025
M = 10000

n_assumed <- length(p_a)
n_true <- length(p_t)

result <- data.table(p_assumed = rep(p_a, n_true),
                     p_true = sort(rep(p_t, n_assumed)),
                     p_switched = rep(rep(0, n_assumed), n_true),
                     q_true = rep(rep(0, n_assumed), n_true),
                     q_assumed = rep(rep(0, n_assumed), n_true),
                     power_logrank = rep(rep(0, n_assumed), n_true),
                     power_weighted = rep(rep(0, n_assumed), n_true),
                     Z_logrank = rep(rep(0, n_assumed), n_true),
                     Z_weighted = rep(rep(0, n_assumed), n_true),
                     efficiency = rep(rep(0, n_assumed), n_true))

for (i in 1:(n_true)) {
  
  
  print(paste0("Simulation progress: ", i, " out of ", n_true))
  
  # model parameters
  trt_switch_model <- list(n_c = n_c,
                           n_e = n_e,
                           median_c = median_c,
                           median_e = median_e,
                           median_progression = median_prog,
                           p_change = p_t[i],
                           end_event = end_event,
                           rec_period = rec_period,
                           rec_power = rec_power)
  
  # simulate data
  sim_data <- replicate(M, sim_exp_crossover(model = trt_switch_model), simplify = FALSE)
  
  # proportion of patients that have switched
  #switched <- lapply(sim_data, proportion_switched)
  switched <- data.table(t(as.data.table(lapply(sim_data, prop_switch))))
  result[p_true == p_t[i]]$p_switched <- as.numeric(lapply(switched, mean))
  
  for (j in 1:n_assumed) {
    
    # HR function
    HR_switch <- numerical_prog_switch_exp(lambda_c = log(2)/median_c,
                                           lambda_e = log(2)/median_e,
                                           lambda_p = log(2)/median_prog,
                                           p = p_a[j])$HR
    
    p_Switch <- numerical_prog_switch_exp(lambda_c = log(2)/median_c,
                                          lambda_e = log(2)/median_e,
                                          lambda_p = log(2)/median_prog,
                                          p = p_a[j])$p_switch
    
    # approximations of q (patients who actually switch)
    result[p_assumed == p_a[j]]$q_assumed <- p_Switch(100)
    
    if(p_a[j] == p_t[i]){
      result[p_true == p_a[j]]$q_true <- p_Switch(100)
    }
    
    # create risk table
    risk_table <- lapply(sim_data, get_risk_table)
    
    # calculate standard logrank
    logrank_rt <- lapply(risk_table, calculate_weights, method = "logrank")
    logrank_Z <- lapply(logrank_rt, calculate_zs)
    
    # calculate with proposed weight from article
    weighted_logrank_rt <- lapply(risk_table, calculate_weights, method = "theta", hr_fun = HR_switch)
    weighted_logrank_Z <- lapply(weighted_logrank_rt, calculate_zs)
    
    # calculate power
    result[p_assumed == p_a[j] & p_true == p_t[i]]$power_logrank <- mean(logrank_Z > qnorm(1-alpha))
    result[p_assumed == p_a[j] & p_true == p_t[i]]$power_weighted <- mean(weighted_logrank_Z > qnorm(1-alpha))
    
    # calculate average Z scores
    result[p_assumed == p_a[j] & p_true == p_t[i]]$Z_logrank <- mean(unlist(logrank_Z))
    result[p_assumed == p_a[j] & p_true == p_t[i]]$Z_weighted <- mean(unlist(weighted_logrank_Z))
    
  }
  
}


result$efficiency <- ((qnorm(1-alpha) + qnorm(result$power_weighted)) / (qnorm(1-alpha) + qnorm(result$power_logrank)))^2

result$p_assumed = rep(c(0,0.1,0.2,0.3,0.4,0.5,0.6,0.7,0.8,0.9,1),11)
result$p_true = rep(c(0,0.1,0.2,0.3,0.4,0.5,0.6,0.7,0.8,0.9,1),11)

plot_dt2 = data.table(efficiency = c(result$efficiency[which(result$p_assumed == 1)],result$efficiency[which(result$p_assumed == 0.9)],result$efficiency[which(result$p_assumed == 0.8)],result$efficiency[which(result$p_assumed == 0.7)],result$efficiency[which(result$p_assumed == 0.6)],result$efficiency[which(result$p_assumed == 0.5)],result$efficiency[which(result$p_assumed == 0.4)],result$efficiency[which(result$p_assumed == 0.3)],result$efficiency[which(result$p_assumed == 0.2)],result$efficiency[which(result$p_assumed == 0.1)],result$efficiency[which(result$p_assumed == 0)]),
                      p_t = as.factor(rep(p_t,11)),
                      p_a = c(rep(1,length(p_t)),rep(0.9,length(p_t)),rep(0.8,length(p_t)),rep(0.7,length(p_t)),rep(0.6,length(p_t)),rep(0.5,length(p_t)),rep(0.4,length(p_t)),rep(0.3,length(p_t)),rep(0.2,length(p_t)),rep(0.1,length(p_t)),rep(0,length(p_t))))

point_vector = mat.or.vec(nrow(plot_dt2),1)
point_vector[which(plot_dt2$p_t == plot_dt2$p_a)] = 1

plot_dt2$point = point_vector

plot_dt2$p_t = factor(plot_dt2$p_t,levels = c("1","0.9","0.8","0.7","0.6","0.5","0.4","0.3","0.2","0.1","0"), labels = c("1","0.9","0.8","0.7","0.6","0.5","0.4","0.3","0.2","0.1","0"),ordered = TRUE)


p2 <- ggplot(aes(x = p_a, y = 100*efficiency, color = p_t), data = plot_dt2) +
  geom_hline(yintercept=100, linetype="dashed", color = "black") +
  geom_line(size=1) +
  ylim(0,400) +
  scale_x_continuous(breaks = c(0,0.2,0.4,0.6,0.8,1)) +
  stat_summary(data = plot_dt2[which(plot_dt2$point == 1),], fun.y = max, geom = "point", size = 3) +
  labs(y = "Efficiency (%)", x = expression(italic("p'")), title = "") +
  theme_light() +
  theme(text = element_text(size = 16),
        legend.position = "right",
        legend.text = element_text(face = "italic"),
        legend.title = element_text(face = "italic")) +
  scale_color_manual("p",values=c("#F8766D", "#DB8E00", "#AEA200", "#64B200", "#00BD5C", "#00C1A7", "#00BADE", "#00A6FF", "#B385FF", "#EF67EB", "#FF63B6")) 

p2
