# Supplementary material for: A modified weighted log-rank test for confirmatory trials with a high proportion of treatment switching
Source: PLoS One. 2021 Nov 15;16(11):e0259178. doi: 10.1371/journal.pone.0259178 (PMC8592474; doi:10.1371/journal.pone.0259178)
Supplement: S1 Data — (ZIP) [file pone.0259178.s002.zip › R code for PLOS ONE/Figure 7.R]

library(data.table)
library(tidyverse)
library(gridExtra)
library(grid)

setwd("~/Dropbox/Research/2019/A modified weighted log-rank test for confirmatory trials with a high proportion of treatment switching/R code for PLOS ONE")

#To reproduce Figure 7 we need to upload the simulations saved in the file "Figure 9.RData".
load("Figure 9.RData")

plot.text.size <- 16
plot.title.text.size <- 1

result$efficiency <- ((qnorm(1-alpha) + qnorm(result$power_weighted)) / (qnorm(1-alpha) + qnorm(result$power_logrank)))^2
observations = which(result$p_assumed == result$p_true)
dt = result[observations,]

eff_p1 <- ggplot(aes(x = p_true, y = efficiency*100, color = "#619CFF"), data = dt) +
  geom_line(size = 1) +
  scale_x_continuous(breaks = c(0,0.2,0.4,0.6,0.8,1), sec.axis = sec_axis(~ .,breaks = c(0,0.2,0.4,0.6,0.8,1),name = expression(italic("p'"))),name = expression(italic("p"))) +
  labs(y = "Efficiency (%)", title = "") +
  scale_color_manual(values=c("#619CFF")) +
  theme_light() +
  ylim(100, 200) +
  theme(text = element_text(size = 16),
        legend.position = "")

eff_p1
