# Supplementary material for: A modified weighted log-rank test for confirmatory trials with a high proportion of treatment switching
Source: PLoS One. 2021 Nov 15;16(11):e0259178. doi: 10.1371/journal.pone.0259178 (PMC8592474; doi:10.1371/journal.pone.0259178)
Supplement: S1 Data — (ZIP) [file pone.0259178.s002.zip › R code for PLOS ONE/Figure 9.R]

library(data.table)
library(survival)
library(tidyverse)
library(gridExtra)
library(scales)

setwd("~/Dropbox/Research/2019/A modified weighted log-rank test for confirmatory trials with a high proportion of treatment switching/R code for PLOS ONE/Functions")

source("calculate_weights.R")
source("calculate_zs.R")
source("get_risk_table.R")
source("hr_fun.R")
source("MC_delay_crossover.R")
source("MC_exp_prog_crossover.R")
source("prop_switch.R")
source("sim_crossover_delay.R")
source("sim_exp_crossover.R")
source("MC_exp_prog_crossover_median.R")

setwd("~/Dropbox/Research/2019/A modified weighted log-rank test for confirmatory trials with a high proportion of treatment switching/R code for PLOS ONE")

n_c = 139
n_e = 277
median_c = 10
median_e = 15
medianPFS = 2
median_prog <- -(medianPFS*median_c)/(medianPFS-median_c)
end_event = 221
rec_period = 12
rec_power = 1
p_t = seq(0,by=0.1,1)
p_a = seq(0,by=0.1,1)
alpha = 0.025
M = 20000

n_assumed <- length(p_a)
n_true <- length(p_t)

result <- data.table(p_assumed = rep(p_a, n_true),
                       p_true = sort(rep(p_t, n_assumed)),
                       p_switched = rep(rep(0, n_assumed), n_true),
                       q_true = rep(rep(0, n_assumed), n_true),
                       q_assumed = rep(rep(0, n_assumed), n_true),
                       power_logrank = rep(rep(0, n_assumed), n_true),
                       power_weighted = rep(rep(0, n_assumed), n_true),
                       Z_logrank = rep(rep(0, n_assumed), n_true),
                       Z_weighted = rep(rep(0, n_assumed), n_true),
                       efficiency = rep(rep(0, n_assumed), n_true))

for (i in 1:(n_true)) {


    print(paste0("Simulation progress: ", i, " out of ", n_true))

    # model parameters
    trt_switch_model <- list(n_c = n_c,
                             n_e = n_e,
                             median_c = median_c,
                             median_e = median_e,
                             median_progression = median_prog,
                             p_change = p_t[i],
                             end_event = end_event,
                             rec_period = rec_period,
                             rec_power = rec_power)

    # simulate data
    sim_data <- replicate(M, sim_exp_crossover(model = trt_switch_model), simplify = FALSE)

    # proportion of patients that have switched
    #switched <- lapply(sim_data, proportion_switched)
    switched <- data.table(t(as.data.table(lapply(sim_data, prop_switch))))
    result[p_true == p_t[i]]$p_switched <- as.numeric(lapply(switched, mean))

    for (j in 1:n_assumed) {

      # HR function
      HR_switch <- numerical_prog_switch_exp(lambda_c = log(2)/median_c,
                                             lambda_e = log(2)/median_e,
                                             lambda_p = log(2)/median_prog,
                                             p = p_a[j])$HR

      p_Switch <- numerical_prog_switch_exp(lambda_c = log(2)/median_c,
                                            lambda_e = log(2)/median_e,
                                            lambda_p = log(2)/median_prog,
                                            p = p_a[j])$p_switch

      # approximations of q (patients who actually switch)
      result[p_assumed == p_a[j]]$q_assumed <- p_Switch(100)

      if(p_a[j] == p_t[i]){
        result[p_true == p_a[j]]$q_true <- p_Switch(100)
      }

      # create risk table
      risk_table <- lapply(sim_data, get_risk_table)

      # calculate standard logrank
      logrank_rt <- lapply(risk_table, calculate_weights, method = "logrank")
      logrank_Z <- lapply(logrank_rt, calculate_zs)

      # calculate with proposed weight from article
      weighted_logrank_rt <- lapply(risk_table, calculate_weights, method = "theta", hr_fun = HR_switch)
      weighted_logrank_Z <- lapply(weighted_logrank_rt, calculate_zs)

      # calculate power
      result[p_assumed == p_a[j] & p_true == p_t[i]]$power_logrank <- mean(logrank_Z > qnorm(1-alpha))
      result[p_assumed == p_a[j] & p_true == p_t[i]]$power_weighted <- mean(weighted_logrank_Z > qnorm(1-alpha))

      # calculate average Z scores
      result[p_assumed == p_a[j] & p_true == p_t[i]]$Z_logrank <- mean(unlist(logrank_Z))
      result[p_assumed == p_a[j] & p_true == p_t[i]]$Z_weighted <- mean(unlist(weighted_logrank_Z))

    }

}

save.image("Figure 9.RData")

result$efficiency <- ((qnorm(1-alpha) + qnorm(result$power_weighted)) / (qnorm(1-alpha) + qnorm(result$power_logrank)))^2

result$p_assumed = rep(c(0,0.1,0.2,0.3,0.4,0.5,0.6,0.7,0.8,0.9,1),11)
result$p_true = rep(c(0,0.1,0.2,0.3,0.4,0.5,0.6,0.7,0.8,0.9,1),11)

plot_dt = data.table(efficiency = c(result$efficiency[which(result$p_assumed == 1)],result$efficiency[which(result$p_assumed == 0.9)],result$efficiency[which(result$p_assumed == 0.8)],result$efficiency[which(result$p_assumed == 0.7)],result$efficiency[which(result$p_assumed == 0.6)],result$efficiency[which(result$p_assumed == 0.5)],result$efficiency[which(result$p_assumed == 0.4)],result$efficiency[which(result$p_assumed == 0.3)],result$efficiency[which(result$p_assumed == 0.2)],result$efficiency[which(result$p_assumed == 0.1)],result$efficiency[which(result$p_assumed == 0)]),
                     p_t = rep(p_t,11),
                     p_a = as.factor(c(rep(1,length(p_t)),rep(0.9,length(p_t)),rep(0.8,length(p_t)),rep(0.7,length(p_t)),rep(0.6,length(p_t)),rep(0.5,length(p_t)),rep(0.4,length(p_t)),rep(0.3,length(p_t)),rep(0.2,length(p_t)),rep(0.1,length(p_t)),rep(0,length(p_t)))))

plot_dt$p_a = factor(plot_dt$p_a,levels = c("1","0.9","0.8","0.7","0.6","0.5","0.4","0.3","0.2","0.1","0"), labels = c("1","0.9","0.8","0.7","0.6","0.5","0.4","0.3","0.2","0.1","0"),ordered = TRUE)

p1 <- ggplot(aes(x = p_t, y = 100*efficiency, color = p_a), data = plot_dt) +
    geom_hline(yintercept=100, linetype="dashed", color = "black") +
    geom_line(size=1) +
    ylim(50,200) +
    scale_x_continuous(breaks = c(0,0.2,0.4,0.6,0.8,1)) + 
    #stat_summary(data = plot_dt[which(plot_dt$point),], fun.y = max, geom = "point", size = 3) +
    labs(y = "Efficiency (%)", x = expression(italic("p")), title = "A)") +
    theme_light() +
    theme(text = element_text(size = 16),
        legend.position = "right",
        legend.text = element_text(face = "italic"),
        legend.title = element_text(face = "italic")) +
        scale_color_manual("p'",values=c("#F8766D", "#DB8E00", "#AEA200", "#64B200", "#00BD5C", "#00C1A7", "#00BADE", "#00A6FF", "#B385FF", "#EF67EB", "#FF63B6")) +
    geom_vline(xintercept=0.7, linetype="dashed", color = "grey") 
  
p1


plot_dt2 = data.table(efficiency = c(result$efficiency[which(result$p_assumed == 1)],result$efficiency[which(result$p_assumed == 0.9)],result$efficiency[which(result$p_assumed == 0.8)],result$efficiency[which(result$p_assumed == 0.7)],result$efficiency[which(result$p_assumed == 0.6)],result$efficiency[which(result$p_assumed == 0.5)],result$efficiency[which(result$p_assumed == 0.4)],result$efficiency[which(result$p_assumed == 0.3)],result$efficiency[which(result$p_assumed == 0.2)],result$efficiency[which(result$p_assumed == 0.1)],result$efficiency[which(result$p_assumed == 0)]),
                     p_t = as.factor(rep(p_t,11)),
                     p_a = c(rep(1,length(p_t)),rep(0.9,length(p_t)),rep(0.8,length(p_t)),rep(0.7,length(p_t)),rep(0.6,length(p_t)),rep(0.5,length(p_t)),rep(0.4,length(p_t)),rep(0.3,length(p_t)),rep(0.2,length(p_t)),rep(0.1,length(p_t)),rep(0,length(p_t))))

point_vector = mat.or.vec(nrow(plot_dt2),1)
point_vector[which(plot_dt2$p_t == plot_dt2$p_a)] = 1

plot_dt2$point = point_vector

plot_dt2$p_t = factor(plot_dt2$p_t,levels = c("1","0.9","0.8","0.7","0.6","0.5","0.4","0.3","0.2","0.1","0"), labels = c("1","0.9","0.8","0.7","0.6","0.5","0.4","0.3","0.2","0.1","0"),ordered = TRUE)


p2 <- ggplot(aes(x = p_a, y = 100*efficiency, color = p_t), data = plot_dt2) +
  geom_hline(yintercept=100, linetype="dashed", color = "black") +
  geom_line(size=1) +
  ylim(50,200) +
  scale_x_continuous(breaks = c(0,0.2,0.4,0.6,0.8,1)) +
  stat_summary(data = plot_dt2[which(plot_dt2$point == 1),], fun.y = max, geom = "point", size = 3) +
  labs(y = "Efficiency (%)", x = expression(italic("p'")), title = "B)") +
  theme_light() +
  theme(text = element_text(size = 16),
        legend.position = "right",
        legend.text = element_text(face = "italic"),
        legend.title = element_text(face = "italic")) +
  scale_color_manual("p",values=c("#F8766D", "#DB8E00", "#AEA200", "#64B200", "#00BD5C", "#00C1A7", "#00BADE", "#00A6FF", "#B385FF", "#EF67EB", "#FF63B6")) 

p2

scenarios = grid.arrange(p1, p2,
                         nrow = 1, ncol = 2)
class(scenarios) <- c("scenarios", class(scenarios))
