# Supplementary material for: A modified weighted log-rank test for confirmatory trials with a high proportion of treatment switching
Source: PLoS One. 2021 Nov 15;16(11):e0259178. doi: 10.1371/journal.pone.0259178 (PMC8592474; doi:10.1371/journal.pone.0259178)
Supplement: S1 Data — (ZIP) [file pone.0259178.s002.zip › R code for PLOS ONE/Figure 3.R]

library(plotrix)
library(scales)
library(shape)

setwd("~/Dropbox/Research/2019/A modified weighted log-rank test for confirmatory trials with a high proportion of treatment switching/R code for PLOS ONE")

pdf("Figure_3.pdf", height = 6, width = 10)

plot(1:100,1:100,type="n",xlab="",ylab="",xaxt='n',yaxt='n',bty="n")
draw.circle(10,50,8,border="black",col=c("#39B600"),lty=1,lwd=1)
draw.circle(50,85,8,border="black",col=c("#D89000"),lty=1,lwd=1)
draw.circle(50,15,8,border="black",col=c("#D89000"),lty=1,lwd=1)
draw.circle(90,50,8,border="black",col=c("#F8766D"),lty=1,lwd=1)

Arrows(x0 = 18, y0 = 55, x1 = 40, y1 = 80, code = 2, col = "#619CFF")
Arrows(x0 = 18, y0 = 45, x1 = 40, y1 = 20, code = 2, col = "#619CFF")
Arrows(x0 = 58, y0 = 80, x1 = 80, y1 = 55, code = 2, col = "#619CFF")
Arrows(x0 = 58, y0 = 20, x1 = 80, y1 = 45, code = 2, col = "#619CFF")
Arrows(x0 = 18.5, y0 = 50, x1 = 79, y1 = 50, code = 2, col = "#619CFF")

text(10,50,"Non-progressed")
text(90,50,"Deceased")

text(50,90,"Progressed")
text(50,85,"and")
text(50,80,"switched")

text(50,20,"Progressed")
text(50,15,"and")
text(50,10,"non-switched")

text(50, 55, expression(lambda[0]^OS), cex = 1.2)
text(71, 28, expression(lambda[0]^OS), cex = 1.2)
text(71, 72, expression(lambda[1]^OS), cex = 1.2)

text(24, 28, expression(paste("(1-p) . ",lambda[0]^P)), cex = 1.2)
text(25, 72, expression(paste("p . ",lambda[0]^P)), cex = 1.2)


dev.off()
