# Supplementary material for: A modified weighted log-rank test for confirmatory trials with a high proportion of treatment switching
Source: PLoS One. 2021 Nov 15;16(11):e0259178. doi: 10.1371/journal.pone.0259178 (PMC8592474; doi:10.1371/journal.pone.0259178)
Supplement: S1 Data — (ZIP) [file pone.0259178.s002.zip › R code for PLOS ONE/Figure 10.R]

library(data.table)
library(survival)
library(tidyverse)
library(gridExtra)
library(scales)

setwd("~/Dropbox/Research/2019/A modified weighted log-rank test for confirmatory trials with a high proportion of treatment switching/R code for PLOS ONE/Functions")

source("calculate_weights.R")
source("calculate_zs.R")
source("get_risk_table.R")
source("hr_fun.R")
source("MC_delay_crossover.R")
source("MC_exp_prog_crossover.R")
source("prop_switch.R")
source("sim_crossover_delay.R")
source("sim_exp_crossover.R")
source("MC_exp_prog_crossover_median.R")

setwd("~/Dropbox/Research/2019/A modified weighted log-rank test for confirmatory trials with a high proportion of treatment switching/R code for PLOS ONE")

rmst_pval = function (data){
  
  data$cnsr = ifelse(data$cnsr == TRUE, 0, 1)
  
  tcut = min(max(data$survival[data$trt == "control"]),max(data$survival[data$trt == "experimental"]))
  
  fparam = tcut
  
  idx = data$trt == "experimental"
  tt = data$survival[idx]
  tau0max = max(tt)
  idx = data$trt == "control"
  tt = data$survival[idx]
  tau1max = max(tt)
  tau_max = min(tau0max, tau1max)
  tau <- ifelse(tau_max < fparam, tau_max, fparam)
  a <- rmst2(time = data$survival, status = 1 - data$cnsr, arm = (data$trt == "experimental"), tau = tau)
  b <- a$unadjusted.result
  pval <- ifelse((b[1, 1]) >= 0, b[1, 4]/2, 1 - b[1, 4]/2)
  
  return(pval)
}

max_combo = function(data){
  
  arm             = as.numeric(data$group)
  time            = as.numeric(data$time)
  status          = as.numeric(data$event)
  wt              = list(a1 = c(1,0), a2 = c(0,1), a3 = c(1,1))
  adjust.methods  = c("holm", "hochberg", "hommel", "bonferroni","asymp")[5]
  ties.method     = "breslow"
  one.sided       = TRUE
  HT.est          = FALSE
  max             = TRUE
  alpha           = 0.025

  
  data.anal <- data.frame(cbind(time,status,arm))
  fit<- ten(survfit(Surv(time, status) ~ arm, data = data.anal))  
  
  
  #Testing
  
  sink("out1.txt")
  comp(fit, p= sapply(wt, function(x){x[1]}), q= sapply(wt, function(x){x[2]}))
  sink()
  
  tst.rslt <- attr(fit, 'lrt')
  
  #Combination test (exact form)
  
  if(max & adjust.methods != "asymp"){
    
    tst.rslt1 <- rbind(tst.rslt[1,],subset(tst.rslt, grepl("FH", tst.rslt$W)))
    Z.tst.rslt1 <- tst.rslt1$Z
    if(one.sided){p.unadjusted <- pnorm(q=tst.rslt1$Z)}
    if(!one.sided){p.unadjusted <- 1- pnorm(q=abs(tst.rslt1$Z)) + pnorm(q=-abs(tst.rslt1$Z))}
    
    pval.adjusted <- p.adjust(p.unadjusted, method = adjust.methods)
    pval <- min(pval.adjusted)
    max.index <- which(p.unadjusted == min(p.unadjusted), arr.ind = TRUE)
    
  }
  
  
  if(max & adjust.methods == "asymp"){
    
    #Calculating the covariace matrix
    
    tst.rslt1 <- rbind(tst.rslt[1,],subset(tst.rslt, grepl("FH", tst.rslt$W)))
    
    Z.tst.rslt1 <- tst.rslt1$Z 
    q.tst.rslt1 <- tst.rslt1$Q 
    var.tst.rslt1 <- tst.rslt1$Var
    
    wt1 <- c(list(a0=c(0,0)), wt)
    combo.wt <- combn(wt1,2)
    
    combo.wt.list <- list()
    for(i in 1:ncol(combo.wt)){combo.wt.list[[i]] <- combo.wt[,i]}
    
    combo.wt.list.up <- lapply(combo.wt.list,function(a){mapply('+',a)})
    
    
    
    wt2 <- lapply(combo.wt.list.up, function(a){apply(a,1,'sum')/2})
    d1 <- data.frame(do.call(rbind,wt2))
    
    
    wt3 <- unique(wt2)
    d2 <- data.frame(do.call(rbind,wt3))
    
    fit2<- ten(survfit(Surv(time, status) ~ arm, data = data.anal))  
    
    #Testing (for calculating the covariances)
    
    sink("out2.txt")
    comp(fit2, p= sapply(wt3, function(x){x[1]}), q= sapply(wt3, function(x){x[2]}))
    sink()
    
    tst.rsltt <- attr(fit2, 'lrt')
    tst.rslt2 <- subset(tst.rsltt, grepl("FH", tst.rsltt$W))
    
    cov.tst.rslt11 <- tst.rslt2$Var
    d2$V <- cov.tst.rslt11
    
    
    d1d2 <- full_join(d1,d2, by = c("X1","X2"))
    
    cov.tst.rslt1 <- d1d2$V
    
    cov.tst.1 <- matrix(NA, nrow=length(wt1), ncol=length(wt1))
    
    
    cov.tst.1[lower.tri(cov.tst.1, diag=FALSE)] <- cov.tst.rslt1
    cov.tst <- t(cov.tst.1)
    cov.tst[lower.tri(cov.tst, diag=FALSE)] <- cov.tst.rslt1
    
    diag(cov.tst) <- var.tst.rslt1
    cov.tst.1 <- matrix(nearPD(cov.tst)$mat, length(Z.tst.rslt1),length(Z.tst.rslt1))
    #print(cov.tst.1)
    
    #z.val <- as.vector(ginv(Re(sqrtm(cov.tst)))%*%q.tst.rslt1)
    
    z.max <- max(abs(tst.rslt1$Z))
    cor.tst <- cov2cor(cov.tst.1)
    #print(cor.tst)
    
    #p.value=P(min(Z) < min(z.val))= 1 - P(Z_i >= min(z.val); for all i)
    
    if(one.sided){pval2 <- 1 - max(min(pmvnorm(lower = rep(-z.max, length(Z.tst.rslt1)), upper= rep(z.max, length(Z.tst.rslt1)), corr= cor.tst, algorithm= Miwa())[1],0.9999), 0.0001)
    
    max.tst <- which(abs(Z.tst.rslt1) == max(abs(Z.tst.rslt1)), arr.ind = TRUE) 
    
    if(Z.tst.rslt1[max.tst] >= 0){pval <- 1 - pval2/2}  
    if(Z.tst.rslt1[max.tst] < 0){pval <- pval2/2}  
    
    }
    
    if(!one.sided){pval <- 1 - min(1, pmvnorm(lower = rep(-z.max, length(Z.tst.rslt1)), upper= rep(z.max, length(Z.tst.rslt1)), corr= cor.tst, algorithm= Miwa())[1])}
    
    p.unadjusted <- pnorm(q=tst.rslt1$Z)
    max.index <- which(p.unadjusted == min(p.unadjusted), arr.ind = TRUE)
    #max.index <- which(abs(Z.tst.rslt1) == max(abs(Z.tst.rslt1)), arr.ind = TRUE) 
    
  }
  
  #Weighted log-rank test (FH weight): only one weight 
  
  if(!max){
    
    tst.rslt1 <- subset(tst.rslt, grepl("FH", tst.rslt$W))
    pval <- pnorm(q=tst.rslt1$Z)
    p.unadjusted <- pval
    max.index <- NULL
    
  }
  
  #Estimation (average HR)
  
  wt.rslt <- data.frame(attr(fit, 'lrw'))
  
  
  if(max){
    
    col.wt <- which(grepl("FH", colnames(wt.rslt))==TRUE, arr.ind = T)
    wt.rslt1.1 <- wt.rslt[,c(1,col.wt)]
    wt.rslt1 <- wt.rslt1.1[,max.index]
    
  }
  
  
  if(!max){
    col.wt <- which(grepl("FH", colnames(wt.rslt))==TRUE, arr.ind = T)
    wt.rslt1 <- wt.rslt[,col.wt] 
  }
  
  #Performing weighted cox
  
  
  data.anal.event <- subset(data.anal, status==1)
  data.anal.cens <- subset(data.anal, status==0)
  
  data.anal.event <- data.anal.event[order(data.anal.event$time),]
  
  #Handing ties and matching length of weights
  
  wt.u <- unlist(wt.rslt1)
  
  
  time.freq <- as.matrix(table(data.anal.event$time))
  
  wt.un <- data.frame(cbind(as.numeric(row.names(time.freq)), time.freq[,1], wt.u))
  wt.all <- wt.un[rep(1:nrow(wt.un), times=wt.un[,2]),]
  data.anal.event$wt <- wt.all$wt.u
  
  #data.anal.event$wt <- unlist(wt.rslt1)
  
  
  data.anal.cens$wt <- rep(1, nrow(data.anal.cens))
  
  data.anal.w <- rbind(data.anal.event, data.anal.cens)
  data.anal.w$wt[data.anal.w$wt==0] <- 0.000001
  data.anal.w$wt2 <- -log(data.anal.w$wt)
  data.anal.w$id <- 1:nrow(data.anal.w)
  
  FH.est <- coxph(Surv(time, status) ~ arm + offset(wt2)+ cluster(id), weight=wt,  method= ties.method, data = data.anal.w)
  
  hr <- summary(FH.est)
  hr.est <- hr$conf.int[1]
  hr.est.se <- hr$coefficients[4]
  hr.low <- hr$conf.int[3]
  hr.up <- hr$conf.int[4]
  
  
  if(max){
    
    #Bonferroni adjustment
    
    hr.low.adjusted.BF <- exp(log(hr.est) - (qnorm(1- (alpha/(length(wt) + 1))))*hr$coefficients[4]) 
    hr.up.adjusted.BF <-  exp(log(hr.est) + (qnorm(1- (alpha/(length(wt) + 1))))*hr$coefficients[4]) 
    
  }
  
  #Simultaneous CI using Hoetling T^2 and Exact MVN  
  
  if(max & adjust.methods == "asymp"){
    
    set.seed(02493857)
    
    c.star <- round(qmvnorm(1- alpha, corr=cor.tst, tail = "lower.tail")$quantile ,2)
    
    # EXACT   SCI
    
    hr.low.adjusted.E <- exp(log(hr.est) - c.star*hr.est.se)
    hr.up.adjusted.E  <- exp(log(hr.est) + c.star*hr.est.se)
    
  }
  
  hr.est.HT <- NULL
  hr.low.HT <- NULL
  hr.up.HT <- NULL
  
  if(HT.est & max & adjust.methods == "asymp"){
    
    nmodel <- length(wt) + 1
    prob.selection <- NULL
    hr.est2 <- NULL
    hr.est2.se <- NULL
    all.index <- 1:nmodel
    means <- rep(0,length(all.index))
    
    for(i in 1:nmodel){
      
      #Probability of model i is selected
      all.cindex <- all.index[-i]
      B <- matrix(rep(0,nmodel*nmodel),nrow=nmodel) 
      diag(B) <- rep(1,nmodel) 
      B[,i] <- -1 
      B <- B[-i,]
      Bmeans <- as.vector(B %*% means)  
      Bcov <-  B%*%cov.tst.1%*% t(B)
      Bcor <- cov2cor(Bcov)
      prob.selection[i] <- min(pmvnorm(lower=rep(0, length(all.cindex)), upper=Inf, corr=Bcor, algorithm = Miwa()),1)
      
      wt.rslt2 <- wt.rslt1.1[,i]
      
      data.anal.event2 <- subset(data.anal, status==1)
      data.anal.cens2 <- subset(data.anal, status==0)
      
      data.anal.event2 <- data.anal.event2[order(data.anal.event2$time),]
      
      #Handing ties and matching length of weights
      
      wt.u2 <- unlist(wt.rslt2)
      
      
      time.freq2 <- as.matrix(table(data.anal.event2$time))
      
      wt.un2 <- data.frame(cbind(as.numeric(row.names(time.freq2)), time.freq2[,1], wt.u2))
      wt.all2 <- wt.un2[rep(1:nrow(wt.un2), times=wt.un2[,2]),]
      data.anal.event2$wt <- wt.all2$wt.u2
      
      
      data.anal.cens2$wt <- rep(1, nrow(data.anal.cens2))
      
      data.anal.w2 <- rbind(data.anal.event2, data.anal.cens2)
      data.anal.w2$wt[data.anal.w2$wt==0] <- 0.000001
      data.anal.w2$wt2 <- -log(data.anal.w2$wt)
      
      
      FH.est2 <- coxph(Surv(time, status) ~ arm + offset(wt2), weight=wt,  method= ties.method, data = data.anal.w2)
      
      hr2 <- summary(FH.est2)
      hr.est2[i] <- hr2$conf.int[1]
      hr.est2.se[i] <- hr2$coefficients[3]
      
      
    }
    
    
    prob.selection2 <- prob.selection/sum(prob.selection)
    hr.est.HT <- exp(as.numeric(prob.selection2%*%log(hr.est2)))
    hr.est.HT.se <- sqrt(as.numeric(prob.selection2%*%hr.est2.se^2) + as.numeric(prob.selection2%*%log(hr.est2)^2) - (log(hr.est.HT))^2)
    hr.low.HT <- exp(log(hr.est.HT) - (qnorm(1- alpha)*hr.est.HT.se)) 
    hr.up.HT <-  exp(log(hr.est.HT) + (qnorm(1- alpha)*hr.est.HT.se)) 
    
  }
  
  if(max & adjust.methods != "asymp"){out <- list(pval=pval, pval.adjusted = pval.adjusted, p.unadjusted = p.unadjusted, hr.est=hr.est, hr.low=hr.low, hr.up=hr.up, max.index=max.index, hr.low.adjusted.BF= hr.low.adjusted.BF, hr.up.adjusted.BF=hr.up.adjusted.BF,  Z.tst.rslt1= Z.tst.rslt1)}
  if(HT.est & max & adjust.methods == "asymp"){out <- list(cor=cor.tst,pval=pval, p.unadjusted= p.unadjusted, hr.est=hr.est, hr.low=hr.low, hr.up=hr.up, max.index=max.index, hr.low.adjusted.BF= hr.low.adjusted.BF, hr.up.adjusted.BF=hr.up.adjusted.BF,  Z.tst.rslt1= Z.tst.rslt1, q.tst.rslt1=q.tst.rslt1, max.abs.z=z.max, hr.est.HT=hr.est.HT, hr.low.HT= hr.low.HT, hr.up.HT=hr.up.HT, prob.selection=prob.selection, data.anal.w=data.anal.w, hr.low.adjusted.E=hr.low.adjusted.E, hr.up.adjusted.E= hr.up.adjusted.E)}
  # if(!HT.est & max & adjust.methods == "asymp"){out <- list(cor=cor.tst,pval=pval, p.unadjusted= p.unadjusted, hr.est=hr.est, hr.low=hr.low, hr.up=hr.up, max.index=max.index, hr.low.adjusted.BF= hr.low.adjusted.BF, hr.up.adjusted.BF=hr.up.adjusted.BF,  Z.tst.rslt1= Z.tst.rslt1, q.tst.rslt1=q.tst.rslt1, max.abs.z=z.max, data.anal.w=data.anal.w, hr.low.adjusted.E=hr.low.adjusted.E, hr.up.adjusted.E= hr.up.adjusted.E)}
  if(!HT.est & max & adjust.methods == "asymp"){out <- list(pval=pval)}
  if(!max){out <- list(pval=pval, hr.est=hr.est, hr.low=hr.low, hr.up=hr.up)}
  
  return(out)
  
}  

n_c = 139
n_e = 277
median_c = 10
median_e = 15
medianPFS = 2
median_prog <- -(medianPFS*median_c)/(medianPFS-median_c)
end_event = 221
rec_period = 12
rec_power = 1
p_t = seq(0,by=0.1,1)
p_a = seq(0.5,by=0.1,1)
alpha = 0.025
M = 10000

n_assumed <- length(p_a)
n_true <- length(p_t)

result <- data.table(p_assumed = rep(p_a, n_true),
                     p_true = sort(rep(p_t, n_assumed)),
                     p_switched = rep(rep(0, n_assumed), n_true),
                     q_true = rep(rep(0, n_assumed), n_true),
                     q_assumed = rep(rep(0, n_assumed), n_true),
                     power_weighted = rep(rep(0, n_assumed), n_true),
                     power_rmst = rep(rep(0, n_assumed), n_true),
                     power_mc = rep(rep(0, n_assumed), n_true),
                     Z_weighted = rep(rep(0, n_assumed), n_true),
                     Z_rmst = rep(rep(0, n_assumed), n_true),
                     Z_mc = rep(rep(0, n_assumed), n_true))

for (i in 1:(n_true)) {
  
  # model parameters
  trt_switch_model <- list(n_c = n_c,
                           n_e = n_e,
                           median_c = median_c,
                           median_e = median_e,
                           median_progression = median_prog,
                           p_change = p_t[i],
                           end_event = end_event,
                           rec_period = rec_period,
                           rec_power = rec_power)
  
  # simulate data
  sim_data <- replicate(M, sim_exp_crossover(model = trt_switch_model), simplify = FALSE)
  
  # proportion of patients that have switched
  #switched <- lapply(sim_data, proportion_switched)
  switched <- data.table(t(as.data.table(lapply(sim_data, prop_switch))))
  result[p_true == p_t[i]]$p_switched <- as.numeric(lapply(switched, mean))
  
  
  #calculate RMST
  colnames <- c("survival","cnsr","trt","switch") 
  sim_data2 = lapply(sim_data, setNames, colnames) 
  rmst_Z = qnorm(1-unlist(lapply(sim_data2,rmst_pval)))
  
  #calculate Maxcombo test
  max_combo_Z = qnorm(1 - unlist(lapply(sim_data,max_combo)))
  
  #power
  result[p_true == p_t[i]]$power_rmst = mean(rmst_Z > qnorm(1-alpha))
  result[p_true == p_t[i]]$power_mc = mean(max_combo_Z > qnorm(1-alpha))
  
  #Z-scores
  result[p_true == p_t[i]]$Z_rmst = mean(rmst_Z)
  result[p_true == p_t[i]]$Z_mc = mean(max_combo_Z)
  
  for (j in 1:n_assumed) {
    
    print(paste0("p_true ", p_t[i], ", p_assumed ",p_a[j]))
    
    # HR function
    HR_switch <- numerical_prog_switch_exp(lambda_c = log(2)/median_c,
                                           lambda_e = log(2)/median_e,
                                           lambda_p = log(2)/median_prog,
                                           p = p_a[j])$HR
    
    p_Switch <- numerical_prog_switch_exp(lambda_c = log(2)/median_c,
                                          lambda_e = log(2)/median_e,
                                          lambda_p = log(2)/median_prog,
                                          p = p_a[j])$p_switch
    
    # approximations of q (patients who actually switch)
    result[p_assumed == p_a[j]]$q_assumed <- p_Switch(100)
    
    if(p_a[j] == p_t[i]){
      result[p_true == p_a[j]]$q_true <- p_Switch(100)
    }
    
    # create risk table
    risk_table <- lapply(sim_data, get_risk_table)
    
    # calculate with proposed weight from article
    weighted_logrank_rt <- lapply(risk_table, calculate_weights, method = "theta", hr_fun = HR_switch)
    weighted_logrank_Z <- lapply(weighted_logrank_rt, calculate_zs)
    
    # calculate power
    result[p_assumed == p_a[j] & p_true == p_t[i]]$power_weighted = mean(weighted_logrank_Z > qnorm(1-alpha))
    
    # calculate average Z scores
    result[p_assumed == p_a[j] & p_true == p_t[i]]$Z_weighted = mean(unlist(weighted_logrank_Z))

  }
  
}

result$efficiencyRMST_MWLR <- ((qnorm(1-alpha) + qnorm(result$power_weighted)) / (qnorm(1-alpha) + qnorm(result$power_rmst)))^2
result$efficiencyMC_MWLR <- ((qnorm(1-alpha) + qnorm(result$power_weighted)) / (qnorm(1-alpha) + qnorm(result$power_mc)))^2

result$p_assumed = rep(p_a,length(p_t))
result$p_true = rep(p_t,length(p_a))

######
#RMST#
######

dt_rmst = data.table(efficiencyRMST = c(result$efficiencyRMST_MWLR[which(result$p_assumed == 1)],result$efficiencyRMST_MWLR[which(result$p_assumed == 0.9)],result$efficiencyRMST_MWLR[which(result$p_assumed == 0.8)],result$efficiencyRMST_MWLR[which(result$p_assumed == 0.7)],result$efficiencyRMST_MWLR[which(result$p_assumed == 0.6)],result$efficiencyRMST_MWLR[which(result$p_assumed == 0.5)],result$efficiencyRMST_MWLR[which(result$p_assumed == 0.4)],result$efficiencyRMST_MWLR[which(result$p_assumed == 0.3)],result$efficiencyRMST_MWLR[which(result$p_assumed == 0.2)],result$efficiencyRMST_MWLR[which(result$p_assumed == 0.1)],result$efficiencyRMST_MWLR[which(result$p_assumed == 0)]),
                      p_t = rep(p_t,length(p_a)),
                      p_a = as.factor(c(rep(1,length(p_t)),rep(0.9,length(p_t)),rep(0.8,length(p_t)),rep(0.7,length(p_t)),rep(0.6,length(p_t)),rep(0.5,length(p_t)))))

dt_rmst$p_a = factor(dt_rmst$p_a,levels = c("1","0.9","0.8","0.7","0.6","0.5"), labels = c("1","0.9","0.8","0.7","0.6","0.5"),ordered = TRUE)


p_rmst <- ggplot(aes(x = p_t, y = 100*efficiencyRMST, color = p_a), data = dt_rmst) +
  geom_hline(yintercept=100, linetype="dashed", color = "black") +
  geom_line(size=1) +
  ylim(50,175) +
  scale_x_continuous(breaks = c(0,0.2,0.4,0.6,0.8,1)) +
  labs(y = "Efficiency (%)", x = expression(italic("p")), title = "A)") +
  theme_light() +
  theme(text = element_text(size = 16),
        legend.position = "right",
        legend.text = element_text(face = "italic"),
        legend.title = element_text(face = "italic")) +
  scale_color_manual("p'",values=c("#F8766D", "#B79F00", "#00BA38", "#00BFC4", "#619CFF", "#F564E3")) 

p_rmst

##########
#MAXCOMBO#
##########

dt_mc = data.table(efficiencyMC = c(result$efficiencyMC_MWLR[which(result$p_assumed == 1)],result$efficiencyMC_MWLR[which(result$p_assumed == 0.9)],result$efficiencyMC_MWLR[which(result$p_assumed == 0.8)],result$efficiencyMC_MWLR[which(result$p_assumed == 0.7)],result$efficiencyMC_MWLR[which(result$p_assumed == 0.6)],result$efficiencyMC_MWLR[which(result$p_assumed == 0.5)],result$efficiencyMC_MWLR[which(result$p_assumed == 0.4)],result$efficiencyMC_MWLR[which(result$p_assumed == 0.3)],result$efficiencyMC_MWLR[which(result$p_assumed == 0.2)],result$efficiencyMC_MWLR[which(result$p_assumed == 0.1)],result$efficiencyMC_MWLR[which(result$p_assumed == 0)]),
                   p_t = rep(p_t,length(p_a)),
                   p_a = as.factor(c(rep(1,length(p_t)),rep(0.9,length(p_t)),rep(0.8,length(p_t)),rep(0.7,length(p_t)),rep(0.6,length(p_t)),rep(0.5,length(p_t)))))


dt_mc$p_a = factor(dt_mc$p_a,levels = c("1","0.9","0.8","0.7","0.6","0.5"), labels = c("1","0.9","0.8","0.7","0.6","0.5"),ordered = TRUE)


p_mc <- ggplot(aes(x = p_t, y = 100*efficiencyMC, color = p_a), data = dt_mc) +
  geom_hline(yintercept=100, linetype="dashed", color = "black") +
  geom_line(size=1) +
  ylim(50,250) +
  scale_x_continuous(breaks = c(0,0.2,0.4,0.6,0.8,1)) +
  labs(y = "Efficiency (%)", x = expression(italic("p")), title = "B)") +
  theme_light() +
  theme(text = element_text(size = 16),
        legend.position = "right",
        legend.text = element_text(face = "italic"),
        legend.title = element_text(face = "italic")) +
  scale_color_manual("p'",values=c("#F8766D", "#B79F00", "#00BA38", "#00BFC4", "#619CFF", "#F564E3")) 

p_mc

scenarios = grid.arrange(p_rmst, p_mc,
                         nrow = 1, ncol = 2)
class(scenarios) <- c("scenarios", class(scenarios))
