# Supplementary material for: A modified weighted log-rank test for confirmatory trials with a high proportion of treatment switching
Source: PLoS One. 2021 Nov 15;16(11):e0259178. doi: 10.1371/journal.pone.0259178 (PMC8592474; doi:10.1371/journal.pone.0259178)
Supplement: S1 Data — (ZIP) [file pone.0259178.s002.zip › R code for PLOS ONE/Figure 6.R]

library(data.table)
library(tidyverse)
library(gridExtra)
library(grid)

setwd("~/Dropbox/Research/2019/A modified weighted log-rank test for confirmatory trials with a high proportion of treatment switching/R code for PLOS ONE/Functions")

source("calculate_weights.R")
source("calculate_zs.R")
source("get_risk_table.R")
source("hr_fun.R")
source("MC_delay_crossover.R")
source("MC_exp_prog_crossover.R")
source("prop_switch.R")
source("sim_crossover_delay.R")
source("sim_exp_crossover.R")
source("MC_exp_prog_crossover_median.R")

setwd("~/Dropbox/Research/2019/A modified weighted log-rank test for confirmatory trials with a high proportion of treatment switching/R code for PLOS ONE")

# number of patients in each arm
n_c <- 139
n_e <- 277
# median in control before switch
median_c <- seq(5,by=0.5,10)
# median in experimental
median_e <- 15
# median for progressions
medianPFS = 2
median_prog <- -(medianPFS*median_c)/(medianPFS-median_c)
# number of events to stop (event-driven study)
end_event <- 221
# recruitment period
rec_period <- 12
# recruitment parameter (assuming recruitment follows a powermodel)
rec_power <- 1
# significance level (one-sided)
alpha <- 0.025
# number of simulations
M <- 20000

# Pre-specify HR here
pre_HR  <- numerical_prog_switch_exp(lambda_c = log(2)/10,
                                     lambda_e = log(2)/15,
                                     lambda_p = log(2)/(-((2*10)/(2-10))),
                                     p = 1)$HR

# different proportion of patients that switches
p <- 1

result_p1 <- MC_exp_prog_crossover_median(n_c = n_c,
                                          n_e = n_e,
                                          median_c = median_c,
                                          median_e = median_e,
                                          median_prog = median_prog,
                                          end_event = end_event,
                                          rec_period = rec_period,
                                          rec_power = rec_power,
                                          p = p,
                                          HR_fun = pre_HR,
                                          alpha = alpha,
                                          M = M)$result

#########
# plots #
#########

library(data.table)
library(tidyverse)
library(gridExtra)
library(grid)

plot.text.size <- 16
plot.title.text.size <- 1

#p=1

dt <- data.table(test = c(rep("LR",length(result_p1$median_c)), rep("mWLR",length(result_p1$median_c))),
                 power = c(result_p1$power_logrank, result_p1$power_weighted),
                 medianOS = rep(median_c, 2))

dt$test = factor(dt$test,levels = c("mWLR","LR"), labels = c("mWLR","LR"),ordered = TRUE)

#mean(result_p1$power_weighted-result_p1$power_logrank)

power_p1 <- ggplot(aes(x = medianOS, y = power*100, color = test), data = dt) +
  geom_line(size = 1) +
  scale_x_continuous(breaks = c(5,6,7,8,9,10), sec.axis = sec_axis(~. ,breaks = c(5,6,7,8,9,10), labels = c("0.333","0.400","0.467","0.533","0.600","0.667"), name = expression(italic(eta))),name = expression(italic('m')[0]^OS)) +
  scale_color_manual(values=c("#F8766D", "#00BFC4")) +
  labs(y = "Power (%)", color = "", title = "A)") +
  theme_light() +
  ylim(0, 100) +
  theme(text = element_text(size = plot.text.size),
        legend.position = c(0.8,0.9),
        legend.title = element_blank(),
        legend.text = element_text(face = "italic"),
        legend.background = element_rect(fill="transparent"),
        legend.key = element_rect(fill="transparent"))

dt1 <- data.table(efficiency = c(result_p1$efficiency_MWLRLR),
                  medianOS = median_c)


eff_p1 <- ggplot(aes(x = medianOS, y = efficiency*100, color = "#619CFF"), data = dt1) +
  geom_line(size = 1) +
  scale_color_manual(values=c("#619CFF")) +
  ylim(100, 200) +
  scale_x_continuous(breaks = c(5,6,7,8,9,10), sec.axis = sec_axis(~. ,breaks = c(5,6,7,8,9,10), labels = c("0.333","0.400","0.467","0.533","0.600","0.667"), name = expression(italic(eta))),name = expression(italic('m')[0]^OS)) +
  labs(y = "Efficiency (%)", color = "", title = "B)") +
  theme_light() +
  theme(text = element_text(size = plot.text.size),
        legend.position = "none")

scenarios = grid.arrange(power_p1, eff_p1,
                         nrow = 1, ncol = 2)
class(scenarios) <- c("scenarios", class(scenarios))
