# Supplementary material for: A modified weighted log-rank test for confirmatory trials with a high proportion of treatment switching
Source: PLoS One. 2021 Nov 15;16(11):e0259178. doi: 10.1371/journal.pone.0259178 (PMC8592474; doi:10.1371/journal.pone.0259178)
Supplement: S1 Data — (ZIP) [file pone.0259178.s002.zip › R code for PLOS ONE/Figure 2.R]

library(tidyverse)
library(data.table)

setwd("~/Dropbox/Research/2019/A modified weighted log-rank test for confirmatory trials with a high proportion of treatment switching/R code for PLOS ONE/Functions")

source("calculate_weights.R")
source("calculate_zs.R")
source("get_risk_table.R")
source("hr_fun.R")
source("MC_delay_crossover.R")
source("MC_exp_prog_crossover.R")
source("prop_switch.R")
source("sim_crossover_delay.R")
source("sim_exp_crossover.R")
source("MC_exp_prog_crossover_median.R")

setwd("~/Dropbox/Research/2019/A modified weighted log-rank test for confirmatory trials with a high proportion of treatment switching/R code for PLOS ONE")

#################################################################################################################

# number of patients in each arm
n_c <- 100
n_e <- 100

# median in control before switch
median_c <- 10
# median in experimental
median_e <- 15
# median for progression
medianPFS = 2
median_prog <- -(medianPFS*median_c)/(medianPFS-median_c)
# number of events to stop (event-driven study)
end_event <- round(2*n_c*seq(0.15, .95, by = 0.05),0)

# recruitment period
rec_period <- 12
# recruitment parameter (assuming recruitment follows a power model)
rec_power <- 1

# significance level (one-sided)
alpha <- 0.025

# number of simulations
M <- 10000

result <- data.table(events = end_event,
                     p_switched = rep(0, length(end_event)),
                     power_logrank_TS = rep(0, length(end_event)),
                     power_logrank_PH = rep(0, length(end_event)))

for (i in 1:length(end_event)) {


  print(paste0("Simulation progress: ", i, " out of ", length(end_event)))

  # model parameters TS
  trt_switch_model_TS <- list(n_c = n_c,
                           n_e = n_e,
                           median_c = median_c,
                           median_e = median_e,
                           median_progression = median_prog,
                           p_change = 0.8,
                           end_event = end_event[i],
                           rec_period = rec_period,
                           rec_power = rec_power)
  
  # model parameters PH
  trt_switch_model_PH <- list(n_c = n_c,
                              n_e = n_e,
                              median_c = median_c,
                              median_e = median_e,
                              median_progression = median_prog,
                              p_change = 0,
                              end_event = end_event[i],
                              rec_period = rec_period,
                              rec_power = rec_power)

  # simulate data
  sim_data_TS <- replicate(M, sim_exp_crossover(model = trt_switch_model_TS), simplify = FALSE) 
  sim_data_PH <- replicate(M, sim_exp_crossover(model = trt_switch_model_PH), simplify = FALSE) 
  

  # create risk table
  risk_table_TS <- lapply(sim_data_TS, get_risk_table)
  risk_table_PH <- lapply(sim_data_PH, get_risk_table)

  # calculate standard logrank
  logrank_Z_TS <- lapply(lapply(risk_table_TS, calculate_weights, method = "logrank"), calculate_zs)
  logrank_Z_PH <- lapply(lapply(risk_table_PH, calculate_weights, method = "logrank"), calculate_zs)
  
  
  # calculate power
  result$power_logrank_TS[i] <- mean(logrank_Z_TS > qnorm(1-alpha))
  result$power_logrank_PH[i] <- mean(logrank_Z_PH > qnorm(1-alpha))
  

}

# data table for plotting
n <- length(result$events)
plot_dt <- data.table(event = rep(result$events, 2),
                      power = c(result$power_logrank_TS, result$power_logrank_PH),
                      test = rep(c("Treatment switching", "Proportional Hazards"), c(n, n)))


p <- ggplot(aes(x = event, y = 100*power, color = test), data = plot_dt) +
  geom_line(size = 1.5) +
  scale_x_continuous("Number of events") +
  labs(y = "Power (%)", color = "") +
  theme_light() +
  theme(text = element_text(size = 16),
        legend.position = c(0.225, 0.9),
        legend.title = element_blank(),
        legend.text = element_text(face = "italic"),
        legend.background = element_rect(fill="transparent"),
        legend.key = element_rect(fill="transparent")) +
  ylim(0,100)

p
