# Supplementary material for: A modified weighted log-rank test for confirmatory trials with a high proportion of treatment switching
Source: PLoS One. 2021 Nov 15;16(11):e0259178. doi: 10.1371/journal.pone.0259178 (PMC8592474; doi:10.1371/journal.pone.0259178)
Supplement: S1 Data — (ZIP) [file pone.0259178.s002.zip › R code for PLOS ONE/Figure 8.R]

library(data.table)
library(tidyverse)
library(gridExtra)
library(grid)

setwd("~/Dropbox/Research/2019/A modified weighted log-rank test for confirmatory trials with a high proportion of treatment switching/R code for PLOS ONE")

#To reproduce Figure 8 we need to upload the simulations saved in the file "Figure 9.RData".
load("Figure 9.RData")

result$efficiency <- ((qnorm(1-alpha) + qnorm(result$power_weighted)) / (qnorm(1-alpha) + qnorm(result$power_logrank)))^2
observations = which(result$p_assumed == 1)
dt10m = result[observations,]

dt10m_power = data.table(power = c(dt10m$power_logrank,dt10m$power_weighted),
                      test = c(rep("LR",length(dt10m$p_assumed)),rep("mWLR",length(dt10m$p_assumed))),
                      x = c(dt10m$p_true,dt10m$p_true))

dt10m_power$test = factor(dt10m_power$test,levels = c("mWLR","LR"), labels = c("mWLR","LR"),ordered = TRUE)

power_p1 <- ggplot(aes(x = x, y = power*100,color = test), data = dt10m_power) +
  geom_line(size = 1) +
  labs(x = expression(italic("p")), y = "Power (%)", title = "A)") +
  scale_color_manual(values=c("#F8766D", "#00BFC4")) +
  theme_light() +
  scale_x_continuous(breaks = c(0,0.2,0.4,0.6,0.8,1)) +
  ylim(0, 100) +
  theme(text = element_text(size = 16),
        legend.position = c(0.8,0.9),
        legend.title = element_blank(),
        legend.text = element_text(face = "italic"),
        legend.background = element_rect(fill="transparent"),
        legend.key = element_rect(fill="transparent"))


eff_p1 = ggplot(aes(x = p_true, y = efficiency*100,color = "#619CFF"), data = dt10m) +
  geom_hline(yintercept=100, linetype="dashed", color = "black") +
  geom_line(size = 1) +
  scale_color_manual(values=c("#619CFF")) +
  scale_x_continuous(breaks = c(0,0.2,0.4,0.6,0.8,1)) +
  ylim(50, 200) +
  labs(x = expression(italic("p")), y = "Efficiency (%)", color = "", title = "B)") +
  theme_light() +
  theme(text = element_text(size = 16), legend.position = "none")

scenarios = grid.arrange(power_p1, eff_p1,
                         nrow = 1, ncol = 2)
class(scenarios) <- c("scenarios", class(scenarios))
