# Supplementary material for: A modified weighted log-rank test for confirmatory trials with a high proportion of treatment switching
Source: PLoS One. 2021 Nov 15;16(11):e0259178. doi: 10.1371/journal.pone.0259178 (PMC8592474; doi:10.1371/journal.pone.0259178)
Supplement: S1 Data — (ZIP) [file pone.0259178.s002.zip › R code for PLOS ONE/Figure 13.R]

library(data.table)
library(survival)
library(tidyverse)
library(gridExtra)
library(scales)

setwd("~/Dropbox/Research/2019/A modified weighted log-rank test for confirmatory trials with a high proportion of treatment switching/R code for PLOS ONE/Functions")

source("calculate_weights.R")
source("calculate_zs.R")
source("get_risk_table.R")
source("hr_fun.R")
source("MC_delay_crossover.R")
source("MC_exp_prog_crossover.R")
source("prop_switch.R")
source("sim_crossover_delay.R")
source("sim_exp_crossover.R")
source("MC_exp_prog_crossover_median.R")

setwd("~/Dropbox/Research/2019/A modified weighted log-rank test for confirmatory trials with a high proportion of treatment switching/R code for PLOS ONE")

# number of patients in each arm
n_c <- 139
n_e <- 277
# median in control before switch
median_c <- seq(5,by=0.5,10)
# median in experimental
median_e <- 15
# median for progressions
medianPFS = 2
median_prog <- -(medianPFS*median_c)/(medianPFS-median_c)
# number of events to stop (event-driven study)
end_event <- 221
# recruitment period
rec_period <- 12
# recruitment parameter (assuming recruitment follows a powermodel)
rec_power <- 1
# significance level (one-sided)
alpha <- 0.025
#K-value from weibull distribution
k = seq(0.5,by=0.1,1.5)
# number of simulations
M <- 20000

# Pre-specify HR here
pre_HR  <- numerical_prog_switch_exp(lambda_c = log(2)/10,
                                     lambda_e = log(2)/15,
                                     lambda_p = log(2)/(-((2*10)/(2-10))),
                                     p = 1)$HR

# different proportion of patients that switches
p <- 1

result_p1 <- MC_exp_prog_crossover_median(n_c = n_c,
                                          n_e = n_e,
                                          median_c = median_c,
                                          median_e = median_e,
                                          median_prog = median_prog,
                                          end_event = end_event,
                                          rec_period = rec_period,
                                          rec_power = rec_power,
                                          p = p,
                                          HR_fun = pre_HR,
                                          alpha = alpha,
                                          k = k,
                                          M = M)$result

#To produce Figure 13, load the file "Figure 13.RData" which already contains the results from the code from above
load("Figure 13.RData")

result_p1_LR = result_p1 %>% 
  dplyr::select(k_assumed, median_c_assumed, power_logrank) %>%
  mutate(power = power_logrank,
         test = "LR") %>%
  dplyr::select(-power_logrank)

result_p1_mWLR = result_p1 %>% 
  dplyr::select(k_assumed, median_c_assumed, power_weighted) %>%
  mutate(power = power_weighted,
         test = "mWLR") %>%
  dplyr::select(-power_weighted)

result_df = rbind(result_p1_LR, result_p1_mWLR) %>%
  mutate(k_char_1 = "k =",
         k_char_2 = as.character(k_assumed)) %>%
  unite(k_char,k_char_1,k_char_2,sep = " ", remove = FALSE)
  

plot.text.size <- 16
result_df$test = factor(result_df$test,levels = c("mWLR","LR"), labels = c("mWLR","LR"),ordered = TRUE)

plot_figure_13 = ggplot(result_df, aes(median_c_assumed, power*100, color = test)) + 
  geom_line(size = 0.75) +
  scale_x_continuous(breaks = c(5,6,7,8,9,10), name = expression(italic('m')[0]^OS)) +
  scale_y_continuous(name = "Power (%)", limits = c(0,100)) +
  scale_color_manual(values=c("#F8766D", "#00BFC4")) +
  theme_bw() +
  labs(color = "") + 
  facet_wrap(~ k_char) +
  theme(text = element_text(size = plot.text.size),
        legend.position = "bottom",
        legend.title = element_blank(),
        legend.text = element_text(face = "italic"),
        legend.background = element_rect(fill="transparent"),
        legend.key = element_rect(fill="transparent"))

plot_figure_13
