# Supplementary material for: A modified weighted log-rank test for confirmatory trials with a high proportion of treatment switching
Source: PLoS One. 2021 Nov 15;16(11):e0259178. doi: 10.1371/journal.pone.0259178 (PMC8592474; doi:10.1371/journal.pone.0259178)
Supplement: S1 Data — (ZIP) [file pone.0259178.s002.zip › R code for PLOS ONE/Figure 5.R]

library(data.table)
library(tidyverse)
library(dplyr)
library(gridExtra)
library(survival)
library(survminer)

setwd("~/Dropbox/Research/2019/A modified weighted log-rank test for confirmatory trials with a high proportion of treatment switching/R code for PLOS ONE/Functions")

source("calculate_weights.R")
source("calculate_zs.R")
source("get_risk_table.R")
source("hr_fun.R")
source("MC_delay_crossover.R")
source("MC_exp_prog_crossover.R")
source("prop_switch.R")
source("sim_crossover_delay.R")
source("sim_exp_crossover.R")
source("MC_exp_prog_crossover_median.R")

setwd("~/Dropbox/Research/2019/A modified weighted log-rank test for confirmatory trials with a high proportion of treatment switching/R code for PLOS ONE")


HR_switch1 <- numerical_prog_switch_exp(lambda_c = log(2)/10,
                                        lambda_e = log(2)/15,
                                        lambda_p = log(2)/(-((2*10)/(2-10))),
                                        p = 1)$HR
HR_switch080 <- numerical_prog_switch_exp(lambda_c = log(2)/10,
                                          lambda_e = log(2)/15,
                                          lambda_p = log(2)/(-((2*10)/(2-10))),
                                          p = 0.8)$HR
HR_switch075 <- numerical_prog_switch_exp(lambda_c = log(2)/10,
                                          lambda_e = log(2)/15,
                                          lambda_p = log(2)/(-((2*10)/(2-10))),
                                          p = 0.6)$HR
HR_switch050 <- numerical_prog_switch_exp(lambda_c = log(2)/10,
                                          lambda_e = log(2)/15,
                                          lambda_p = log(2)/(-((2*10)/(2-10))),
                                          p = 0.4)$HR
HR_switch025 <- numerical_prog_switch_exp(lambda_c = log(2)/10,
                                          lambda_e = log(2)/15,
                                          lambda_p = log(2)/(-((2*10)/(2-10))),
                                          p = 0.2)$HR
HR_switch0 <- numerical_prog_switch_exp(lambda_c = log(2)/10,
                                        lambda_e = log(2)/15,
                                        lambda_p = log(2)/(-((2*10)/(2-10))),
                                        p = 0)$HR

t=seq(0,by=0.01,25)


df1 = data.frame(os = t, hr = HR_switch1(t), group = "p = 1")
df080 = data.frame(os = t, hr = HR_switch080(t), group = "p = 0.8")
df075 = data.frame(os = t, hr = HR_switch075(t), group = "p = 0.6")
df050 = data.frame(os = t, hr = HR_switch050(t), group = "p = 0.4")
df025 = data.frame(os = t, hr = HR_switch025(t), group = "p = 0.2")
df0 = data.frame(os = t, hr = HR_switch0(t), group = "p = 0")

#p=1

df_all = as.data.frame(rbind(df1,df080,df075,df050,df025,df0))

df_all$group = as.factor(df_all$group)

df_all$group = factor(df_all$group,levels = c("p = 1","p = 0.8","p = 0.6","p = 0.4","p = 0.2","p = 0"), labels = c("p = 1","p = 0.8","p = 0.6","p = 0.4","p = 0.2","p = 0"), ordered = TRUE)


hr1 = ggplot(df_all,aes(x = os, y = hr,color = group)) + 
  geom_hline(yintercept=1, linetype="dashed", color = "black") +
  geom_line(size=1) +
  labs(y = expression(italic(eta[j])), x = "Time (months)", title = "A)") +
  theme_light() +
  ylim(0.4, 2) +
  scale_color_manual(values=c("#F8766D", "#B79F00", "#00BA38", "#00BFC4", "#619CFF", "#F564E3")) +
  theme(text = element_text(size = 16),
        legend.position = c(0.83,0.73),
        legend.title = element_blank(),
        legend.text = element_text(face = "italic",size = 11),
        legend.background = element_rect(fill="transparent"),
        legend.key = element_rect(fill="transparent"))

# data table for plotting the weights
weight_dt1 <- data.table(t  = t, w = -log(df1$hr), group = "p = 1")
weight_dt080 <- data.table(t  = t, w = -log(df080$hr), group = "p = 0.8")
weight_dt075 <- data.table(t  = t, w = -log(df075$hr), group = "p = 0.6")
weight_dt050 <- data.table(t  = t, w = -log(df050$hr), group = "p = 0.4")
weight_dt025 <- data.table(t  = t, w = -log(df025$hr), group = "p = 0.2")
weight_dt0 <- data.table(t  = t, w = -log(df0$hr), group = "p = 0")

weights_all = as.data.frame(rbind(weight_dt1,weight_dt080,weight_dt075,weight_dt050,weight_dt025,weight_dt0))
weights_all$group = factor(weights_all$group,levels = c("p = 0","p = 0.2","p = 0.4","p = 0.6","p = 0.8","p = 1"), labels = c("p = 0","p = 0.2","p = 0.4","p = 0.6","p = 0.8","p = 1"), ordered = TRUE)

weight1 = ggplot(weights_all, aes(x = t, y = w,color = group)) +
  geom_line(size=1) +
  theme_light() +
  ylim(c(0,1)) +
  scale_color_manual(values=c("#F564E3","#619CFF","#00BFC4","#00BA38","#B79F00","#F8766D")) +
  labs(x = "Time (months)", y = expression(italic(w[j])), title = "B)") +
  theme(text = element_text(size = 16),
        panel.grid.minor = element_blank(),
        legend.position = c(0.875,0.775),
        legend.text = element_text(face = "italic",size = 11),
        legend.title = element_blank(),
        legend.background = element_rect(fill="transparent"),
        legend.key = element_rect(fill="transparent"))


scenarios = grid.arrange(hr1, weight1, 
                         # hr075, weight075,
                         # hr050, weight050,
                         # hr025, weight025,
                         # hr0, weight0,
                         nrow = 1, ncol = 2)
class(scenarios) <- c("scenarios", class(scenarios))
