# Supplementary material for: A modified weighted log-rank test for confirmatory trials with a high proportion of treatment switching
Source: PLoS One. 2021 Nov 15;16(11):e0259178. doi: 10.1371/journal.pone.0259178 (PMC8592474; doi:10.1371/journal.pone.0259178)
Supplement: S1 Data — (ZIP) [file pone.0259178.s002.zip › R code for PLOS ONE/Functions/prop_switch.R]

#' Calculates the propoertion of patients that have switched treatment in 1 simulation
#'
#' @param dt A simulation with treatment switching
#' @return Proportion of patients that have switched treatment
#' @export

prop_switch <- function(dt)
{

  mean(dt[dt$group == "control",]$switch)

  # why does this not work???
  # mean(dt[group == "control"]$switch)


}
