# Supplementary material for: A modified weighted log-rank test for confirmatory trials with a high proportion of treatment switching
Source: PLoS One. 2021 Nov 15;16(11):e0259178. doi: 10.1371/journal.pone.0259178 (PMC8592474; doi:10.1371/journal.pone.0259178)
Supplement: S1 Data — (ZIP) [file pone.0259178.s002.zip › R code for PLOS ONE/Functions/get_risk_table.R]

#' Convert simulated survival data set into risk table format.
#'
#' \code{get_risk_table} Calculate risk table for a simulated two-arm survival data set.
#' @param dt Data frame containing simulated survival data set in standard format.
#' Three columns: survival time \code{time}, whether patient has an \code{event} (1 = yes, 0 = censored),
#' and treatment \code{group} (\code{control} or \code{experimental}).
#' @return A risk table with columns:
#' \code{t} the event times, in ascending order
#' \code{n_e} the number of patients at risk on the experimental treatment arm just prior to \code{t}.
#' \code{n_c} the number of patients at risk on the control treatment arm just prior to \code{t}.
#' \code{d_e} the number of events on the experimental arm at time \code{t}.
#' \code{d_c} the number of events on the control arm at time \code{t}.
#' \code{n} = \code{n_e} + \code{n_c}.
#' \code{d} = \code{d_e} + \code{d_c}.
#' \code{l} = \code{l_e} + \code{l_c}.
#' \code{l_e} the number of patients on the experimental treatment arm who censored after the current \code{t} but before
#' the subsequent \code{t}.
#'
#' @export


# Dominics code from modestly


get_risk_table <- function(dt){

  # arrange the data set in increasing order of survival time:

  dt <- dt[order(dt$time),]

  # split into 2 data sets: one for control; one for experimental:

  dt_c <- dt[dt$group == "control",]
  dt_e <- dt[dt$group == "experimental",]

  # number of patients on each arm

  n_c <- length(dt_c$time)
  n_e <- length(dt_e$time)

  # the number of patients at risk will decrease by 1 after each event/censored observation.

  at_risk_c <- n_c - 1:n_c + 1
  at_risk_e <- n_e - 1:n_e + 1

  # create a risk table just for the control arm data...

  risk_table_c <- data.frame(t = dt_c$time,
                            n_c = at_risk_c,
                            d_c = as.numeric(dt_c$event))

  # ...where there no patients/events on the experimental arm:

  risk_table_c$d_e <- 0
  risk_table_c$n_e <- NA

  # create a risk table just for the experimental arm data...

  risk_table_e <- data.frame(t = dt_e$time,
                            n_e = at_risk_e,
                            d_e = as.numeric(dt_e$event))

  # ...where there are no patients/events on the control arm:

  risk_table_e$d_c <- 0
  risk_table_e$n_c <- NA

  # put the risk tables on top of each other...

  risk_table <- rbind(risk_table_c, risk_table_e)

  # ...and reorder by event/censoring times (across both arms):

  risk_table <- risk_table[order(risk_table$t),]

  # whenever is.na(n_e) == TRUE, this means that the event/censored observation on this
  # row was from the control arm. To fill in the number at risk on the experimental
  # arm we look at the subsequent row, repeating if necessary, until we find a row
  # where is.na(n_e) == FALSE.
  # similarly for n_c when is.na(n_c) == TRUE.

  risk_table <- risk_table %>% tidyr::fill(n_e, n_c, .direction = "up")

  # at the bottom of the risk table, it's still possible that is.na(n_e) == TRUE if
  # all subsequent events/censorings are from the control arm. In this case the
  # number at risk is zero. Similarly for the control arm.

  risk_table$n_c[is.na(risk_table$n_c)] <- 0
  risk_table$n_e[is.na(risk_table$n_e)] <- 0

  # now we deal with ties. We group together the data that have the same value of "t",
  # work out how many patients were at risk just prior to "t", and how many events
  # happened at "t":

  risk_table <- risk_table %>%
    group_by(t) %>%
    summarize(n_e = max(n_e),
              d_e = sum(d_e),
              n_c = max(n_c),
              d_c = sum(d_c)) %>%
    as.data.table()

  # we only keep the "t" where there was at least one event:

  risk_table <- risk_table[risk_table$d_e > 0 | risk_table$d_c > 0,]

  # calculate number of events, number at risk across arms.

  risk_table$n <- risk_table$n_e + risk_table$n_c
  risk_table$d <- risk_table$d_e + risk_table$d_c

  # calculate the number censored between consecutive event times:

  risk_table$l <- risk_table$n - risk_table$d - c(risk_table$n[-1], 0)
  risk_table$l_c <- risk_table$n_c - risk_table$d_c - c(risk_table$n_c[-1], 0)
  risk_table$l_e <- risk_table$n_e - risk_table$d_e - c(risk_table$n_e[-1], 0)

  # return the completed risk table:

  risk_table

}
